# Supplementary material for: Fast and scalable querying of eukaryotic linear motifs with gget elm
Source: Bioinformatics. 2024 Feb 20;40(3):btae095. doi: 10.1093/bioinformatics/btae095 (PMC10927331; doi:10.1093/bioinformatics/btae095)
Supplement: btae095_Supplementary_Data [file btae095_supplementary_data.xlsx]

## Sheet: Sheet1
TinyURL	Full URL	Notes
http://tinyurl.com/bdc6mhm3	https://github.com/pachterlab/LHKP_2023/blob/main/gget_elm_benchmark.ipynb	Colab notebook to reproduce runtime and accuracy comparison between gget elm and the ELM server.
https://tinyurl.com/4bd5h8hr	https://github.com/pachterlab/gget_examples/blob/main/gget_elm_demo.ipynb	Colab notebook demonstrating how to use gget elm and showing how different types of user input traverse the gget elm back-end.
http://tinyurl.com/mw5s5yf3	https://github.com/pachterlab/gget_examples/blob/main/gget_elm_IUPred3_tutorial.ipynb	Colab notebook demonstrating how gget elm can be combined with the IUPred3 API (Erdős et al., 2021) to filter putative ELMs located within intrinsically disordered regions.
https://tinyurl.com/yc5r2b5m	https://github.com/pachterlab/gget_examples/blob/main/gget_elm_BRCA2_example.ipynb	Colab notebook exemplifying a use case of gget elm by exploring the effects of a BRCA2 mutation on protein-protein interactions.
